# Supplementary material for: Positive effect of Balint group on burnout and self-efficacy of head nurses in China: a randomized controlled trial
Source: Front Psychiatry. 2024 Jan 8;14:1265976. doi: 10.3389/fpsyt.2023.1265976 (PMC10800790; doi:10.3389/fpsyt.2023.1265976)
Supplement: Supplementary file 1 [file Table_1.XLSX]

## Sheet: case and control（准确数据）
ID	NAME	GROUP	Filling date	AGE	education	marriage	professional title	working years	mbi1	mbi2	mbi3	mbi4	mbi5	mbi6	mbi7	mbi8	mbi9	mbi10	mbi11	mbi12	mbi13	mbi14	mbi15	mbi16	mbi17	mbi18	mbi19	mbi20	mbi21	mbi22	post treatment mbi1	post treatment mbi2	post treatment mbi3	post treatment mbi4	post treatment mbi5	post treatment mbi6	post treatment mbi7	post treatment mbi8	post treatment mbi9	post treatment mbi10	post treatment mbi11	post treatment mbi12	post treatment mbi13	post treatment mbi14	post treatment mbi15	post treatment mbi16	post treatment mbi17	post treatment mbi18	post treatment mbi19
1	NURES1	1	43187	40	16	2	2	17	6	6	6	3	3	5	5	6	2	3	4	0	5	6	1	6	2	0	3	6	4	6	6	5	4	5	1	5	5	3	4	1	5	2	2	5	1	5	4	4	5
2	NURES2	1	43187	37	16	3	2	16	3	1	1	1	2	1	2	2	1	0	1	5	2	1	5	2	1	2	1	4	2	1	5	1	2	6	1	1	2	2	5	0	0	5	2	1	1	3	5	4	2
3	NURES3	1	43187	39	16	2	2	19	2	6	6	3	6	6	4	3	3	0	5	0	4	6	3	6	1	1	2	5	3	3	3	3	3	5	1	4	5	2	6	0	1	3	2	5	1	4	5	5	5
4	NURES4	1	43187	49	16	2	3	30	3	6	6	5	5	6	3	6	2	6	6	0	6	6	4	6	0	0	2	6	0	6	5	5	4	4	1	5	5	4	4	3	3	1	3	4	1	3	5	4	5
5	NURES5	1	43187	38	15	2	2	16	6	5	6	0	6	6	5	5	0	5	6	0	5	5	6	5	0	0	0	6	0	1	5	4	4	3	1	4	2	5	2	1	2	2	4	5	2	4	2	3	3
6	NURES6	1	43187	49	16	2	2	30	6	6	6	0	6	6	6	6	0	1	1	2	0	6	1	2	1	2	6	6	1	6	5	4	4	3	2	6	3	4	4	2	3	4	1	5	1	4	4	3	4
7	NURES7	1	43187	39	16	2	2	20	4	1	1	3	1	1	2	1	1	0	0	0	0	1	1	1	2	2	4	1	2	0	4	2	1	5	1	1	5	1	3	1	1	1	0	1	0	1	5	5	5
8	NURES8	1	43187	51	16	2	2	32	4	5	4	2	2	6	4	5	2	3	4	2	4	4	4	3	2	2	2	5	4	4	6	5	5	4	4	5	3	5	3	3	3	4	1	5	2	2	4	3	5
9	NURES9	1	43187	47	16	2	2	28	5	5	6	3	4	4	5	5	6	3	4	2	5	4	4	3	1	1	1	5	3	1	3	4	5	2	1	4	3	3	3	0	0	4	3	3	0	2	4	4	4
10	NURES10	1	43187	48	15	2	2	29	4	6	6	0	2	6	6	6	0	3	6	6	6	6	6	0	6	6	0	6	3	0	6	5	5	4	0	4	5	4	1	0	0	4	3	4	0	1	4	3	4
11	NURES11	1	43187	34	16	2	2	10	4	3	5	5	4	3	3	4	3	3	4	3	5	6	1	5	2	3	0	0	1	0	5	6	5	4	4	6	2	5	3	4	3	4	3	4	1	4	2	4	4
12	NURES12	1	43187	39	16	2	2	20	3	4	6	5	1	6	4	6	3	1	2	2	4	6	3	5	0	1	1	6	4	2	5	4	4	3	1	3	2	4	4	1	3	2	3	3	0	3	4	4	3
13	NURES13	1	43187	37	16	2	2	16	6	6	6	3	3	5	5	6	2	3	4	0	5	6	1	6	2	0	3	6	4	6	5	5	5	5	5	3	2	4	3	2	1	1	3	5	0	3	4	3	5
14	NURES14	1	43187	46	16	2	2	26	6	5	4	6	2	3	6	3	6	4	0	6	1	4	0	4	5	4	5	1	6	1	6	5	5	4	2	4	5	5	5	2	4	6	1	4	2	5	5	4	4
15	NURES15	1	43187	48	16	1	2	31	4	4	3	3	3	4	3	3	3	3	3	3	3	4	2	3	3	3	3	3	3	3	4	4	4	5	2	1	3	3	3	1	0	2	1	4	0	1	5	3	4
16	NURES16	1	44271	39	16	2	2	30	6	5	4	6	2	3	6	3	6	4	0	6	1	4	0	4	5	4	5	1	6	1
17	NURES17	1	44271	37	16	2	2	16	4	4	3	3	3	4	3	3	3	3	3	3	3	4	2	3	3	3	3	3	3	3
18	NURES18	1	44271	38	16	2	2	19	5	2	2	6	1	4	4	4	5	0	1	5	1	2	1	2	4	5	5	1	5	4
19	NURES19	1	44072	59	16	2	3	38	6	3	2	6	1	1	6	1	5	1	1	5	1	1	1	0	6	4	6	1	5	1	3	2	1	5	1	2	5	2	4	1	1	4	2	2	1	2	5	4	4
20	NURES20	1	44072	55	16	2	3	33	5	4	5	6	0	1	5	3	6	0	0	6	1	5	0	0	5	6	6	3	5	1	5	4	3	4	0	1	5	4	6	1	0	4	1	4	0	0	4	6	5
21	NURES21	1	44072	48	16	2	2	29	5	2	3	6	0	2	5	3	1	0	0	4	2	2	1	2	4	5	6	2	5	0	5	3	3	5	1	1	5	1	1	0	0	3	1	1	0	2	4	5	5
22	NURES22	1	44072	45	16	2	2	26	6	6	0	5	0	6	5	1	6	0	0	6	0	1	0	0	5	4	4	0	6	0	6	3	1	6	0	2	5	2	5	0	0	4	1	1	3	2	5	2	4
23	NURES23	1	44072	49	15	2	2	29	6	4	4	5	0	3	3	3	5	0	0	2	0	2	0	0	2	1	2	0	4	2	4	3	3	4	1	2	4	2	3	3	1	2	1	2	1	1	4	4	4
24	NURES24	1	44072	48	16	2	2	29	4	5	6	4	1	5	4	4	2	1	1	1	3	5	1	3	2	2	3	5	3	3	5	5	5	6	6	3	4	3	3	0	0	1	1	3	1	2	1	6	6
25	NURES25	1	44072	53	15	2	2	32	5	4	5	6	0	4	5	3	4	0	0	2	0	5	3	4	4	3	4	4	5	0	5	5	4	4	1	4	4	5	4	1	1	1	1	4	1	3	4	4	4
26	NURES26	1	44072	49	16	2	2	31	5	5	3	5	2	5	3	4	4	1	1	3	3	4	2	3	2	2	3	4	3	3	5	5	4	4	1	4	3	4	4	0	0	2	2	4	2	2	2	3	4
27	NURES27	1	44072	48	16	2	2	29	6	5	1	6	1	5	4	4	6	0	0	5	1	3	3	3	4	6	5	1	4	2	4	2	1	5	0	2	5	4	4	0	0	5	1	3	0	1	4	5	5
28	NURES28	1	44072	48	15	2	2	29	6	5	6	6	0	5	4	3	5	0	0	1	3	5	0	0	1	2	4	3	4	3	4	4	4	5	1	3	1	2	4	0	0	1	2	3	1	1	4	4	4
29	NURES29	1	44072	49	15	2	2	30	4	1	1	6	0	6	5	5	6	0	0	4	3	1	0	1	5	5	6	1	5		6	1	2	5	2	5	5	3	6	1	0	5	0	2	1	1	3	5	6
30	NURES30	1	44072	53	16	2	2	31	5	5	4	4	3	6	4	4	4	2	2	1	2	4	1	4	4	4	4	4	4	1	5	4	3	5	1	3	5	2	4	1	1	2	1	2	1	2	5	2	5
31	NURES31	1	44072	47	16	2	2	29	6	6	1	5	1	5	5	3	6	0	0	4	1	5	1	0	1	1	0	1	5	1	5	5	1	4	2	3	3	1	1	0	1	4	3	3	1	2	4	5	4
32	NURES32	1	44072	54	15	2	2	32	6	5	0	6	0	3	5	0	3	0	0	6	1	3	6	0	3	5	4	0	6	0	6	5	1	6	0	4	5	1	6	0	6	4	1	5	3	1	3	6	3
33	NURES33	1	44072	49	15	2	2	31	4	2	2	3	0	3	3	2	4	0	0	5	1	2	3	2	2	3	2	3	5	0	6	2	2	6	0	4	4	2	3	0	0	4	2	2	0	2	3	3	3
34	NURES34	1	44072	54	16	2	2	34	5	3	2	3	2	3	4	2	2	2	2	2	1	3	2	3	3	2	3	1	3	1	5	4	4	5	2	4	4	4	3	0	0	2	2	5	1	2	3	4	3
35	NURES35	1	44072	57	16	2	3	34	6	4	2	4	1	3	5	2	6	0	0	4	1	3	1	1	4	4	4	1	4	1	5	5	4	4	2	5	4	3	5	0	0	4	1	3	0	3	4	3	3
36	NURES36	1	44072	54	16	3	2	34	6	4	2	4	1	3	5	1	6	1	0	4	1	3	0	1	4	4	4	1	4	1	6	5	3	5	2	4	4	2	3	2	2	4	2	3	2	3	3	5	4
37	NURES37	1	44072	54	15	2	2	32	5	3	2	3	1	4	4	3	3	0	0	5	0	6	0	5	2	1	3	2	1	1
38	NURES38	1	44072	57	16	2	3	37	5	5	5	4	1	4	4	3	5	1	2	3	2	4	2	3	4	2	4	1	3	2
39	NURES39	1	44072	55	16	2	3	33	5	4	4	4	1	3	4	3	3	1	1	3	4	5	1	4	5	4	4	2	3	2
40	NURES40	1	44072	50		2	2	30	6	2	1	4	0	3	5	2	6	0	0	5	0	3	3	1	4	5	5	0	5	1
C1	NURES41	2	43187	38	14	2	2	17	5	6	6	3	3	5	5	6	2	3	4	0	5	6	1	6	2	0	3	6	4	6
C2	NURES42	2	43187	36	15	3	2	16	3	1	1	1	2	1	2	2	1	0	1	5	2	1	5	2	1	2	1	4	2	1
C3	NURES43	2	43187	40	17	2	2	19	2	6	6	3	6	6	4	3	3	5	5	0	4	6	3	6	1	1	2	5	3	3
C4	NURES44	2	43187	45	16	2	3	30	3	6	6	5	5	6	3	6	2	6	6	0	6	6	4	6	0	0	2	6	0	6
C5	NURES45	2	43187	36	13	2	2	16	6	6	6	0	6	6	6	6	0	5	6	0	6	6	6	6	0	0	0	6	0	1
C6	NURES46	2	43187	46	14	2	2	30	6	6	6	0	6	6	6	6	0	1	1	2	0	6	1	2	1	2	6	6	1	6
C7	NURES47	2	43187	39	16	2	2	20	4	1	1	3	1	1	2	1	1	0	0	0	0	1	1	1	2	2	4	1	2	0
C8	NURES48	2	43187	47	12	2	2	32	4	5	4	2	2	6	4	5	2	3	4	2	4	4	4	3	2	2	2	5	4	4
C9	NURES49	2	43187	49	17	2	2	28	5	5	6	3	4	4	5	5	6	3	4	2	5	4	4	3	1	1	1	5	3	1
C10	NURES50	2	43187	46	13	2	1	29	4	6	6	0	2	6	6	6	0	3	6	6	6	6	6	0	6	6	0	6	3	0
C11	NURES51	2	43187	35	16	2	2	10	4	3	5	5	4	3	3	4	3	3	4	3	5	6	1	5	2	3	0	0	1	0
C12	NURES52	2	43187	36	16	2	2	20	3	4	6	5	1	6	4	6	3	1	2	2	4	6	3	5	0	1	1	6	4	2
C13	NURES53	2	43187	35	16	2	2	16	6	6	6	3	3	5	5	6	2	3	4	0	5	6	1	6	2	0	3	6	4	6
C14	NURES54	2	43187	44	16	2	1	26	6	5	4	6	2	3	6	3	6	4	0	6	1	4	0	4	5	4	5	1	6	1
C15	NURES55	2	43187	45	16	1	2	31	4	4	3	3	3	4	3	3	3	3	3	3	3	4	2	3	3	3	3	3	3	3
C16	NURES56	2	44271	41	16	2	2	30	6	5	4	6	2	3	6	3	6	4	0	6	1	4	0	4	5	4	5	1	6	1
C17	NURES57	2	44271	35	14	2	2	15	4	4	3	3	3	4	3	3	3	3	3	3	3	4	2	3	3	3	3	3	3	3
C18	NURES58	2	44271	35	13	2	2	19	5	2	2	6	1	4	4	4	5	0	1	5	1	2	1	2	4	5	5	1	5	4
C19	NURES59	2	44072	55	16	2	3	38	6	3	2	6	1	1	6	1	5	1	1	5	1	1	1	0	6	4	6	1	5	1
C20	NURES60	2	44072	55	16	2	3	31	5	4	5	6	0	1	5	3	6	0	0	6	1	5	0	0	5	6	6	3	5	1
C21	NURES61	2	44072	48	16	2	2	29	5	2	2	6	0	1	5	0	1	0	0	4	1	1	1	0	4	5	6	0	5	0
C22	NURES62	2	44072	45	16	2	2	26	6	6	0	5	0	6	5	1	6	0	0	6	0	1	0	0	3	4	4	0	6	0
C23	NURES63	2	44072	49	15	2	2	29	6	4	4	5	0	3	3	3	5	0	0	2	0	2	0	0	2	1	2	0	4	2
C24	NURES64	2	44072	48	16	2	1	29	4	5	6	4	1	5	4	4	2	1	1	1	3	5	1	3	2	2	3	5	3	3
C25	NURES65	2	44072	53	15	2	2	31	5	4	5	6	0	4	5	3	4	0	0	2	0	5	3	4	4	3	4	4	5	0
C26	NURES66	2	44072	49	16	2	2	31	5	5	3	5	2	5	3	4	4	1	1	3	3	4	2	3	2	2	3	4	3	3
C27	NURES67	2	44072	48	16	2	2	29	6	5	1	6	1	5	4	4	6	0	0	5	1	3	3	3	4	6	5	1	4	2
C28	NURES68	2	44072	48	15	2	2	29	6	5	6	6	0	5	4	3	5	0	0	1	3	5	0	0	1	2	4	3	4	3
C29	NURES69	2	44072	49	15	2	1	30	4	1	1	6	0	6	5	5	6	0	0	4	3	1	0	1	5	5	6	1	3	4
C30	NURES70	2	44072	53	16	2	2	31	5	5	4	4	3	6	4	4	4	2	2	1	2	4	1	4	4	4	4	4	4	1
C31	NURES71	2	44072	47	16	2	2	29	6	6	1	5	1	5	5	3	6	0	0	4	1	5	1	0	1	1	0	1	5	1
C32	NURES72	2	44072	54	15	2	2	31	6	5	0	6	0	3	5	0	3	0	0	6	1	3	6	0	3	5	4	0	6	0
C33	NURES73	2	44072	49	15	2	2	30	4	2	2	3	0	3	3	2	4	0	0	5	1	2	3	2	2	3	2	1	5	0
C34	NURES74	2	44072	54	16	2	2	32	5	3	2	3	2	3	4	2	2	2	2	2	1	3	2	3	3	2	3	1	3	1
C35	NURES75	2	44072	57	16	2	3	33	6	4	2	4	1	3	5	2	6	0	0	4	1	3	1	1	4	4	4	1	4	1
C36	NURES76	2	44072	54	16	3	2	33	6	4	2	4	1	3	5	1	6	1	0	4	1	3	0	1	4	4	4	1	4	1
C37	NURES77	2	44072	54	15	2	2	31	5	3	2	3	1	4	4	3	3	0	0	5	0	6	0	5	2	1	3	2	1	1
C38	NURES78	2	44072	57	16	2	3	35	5	5	5	4	1	4	4	3	5	1	2	3	2	4	2	3	4	2	4	1	3	2
C39	NURES79	2	44072	55	16	2	3	31	5	4	4	4	1	3	4	3	3	1	1	3	4	5	1	4	5	4	4	2	3	2
C40	NURES80	2	44072	51	15	2	2	27	4	4	3	5	2	3	5	3	3	2	1	2	3	5	2	4	5	4	4	3	3	2
[truncated: 85 more columns]

## Sheet: Sheet1
ID	NAME	GROUP	Filling date	AGE	education	marriage	professional title	working years	mbi1	mbi2	mbi3	mbi4	mbi5	mbi6	mbi7	mbi8	mbi9	mbi10	mbi11	mbi12	mbi13	mbi14	mbi15	mbi16	mbi17	mbi18	mbi19	mbi20	mbi21	mbi22	post treatment mbi1	post treatment mbi2	post treatment mbi3	post treatment mbi4	post treatment mbi5	post treatment mbi6	post treatment mbi7	post treatment mbi8	post treatment mbi9	post treatment mbi10	post treatment mbi11	post treatment mbi12	post treatment mbi13	post treatment mbi14	post treatment mbi15	post treatment mbi16	post treatment mbi17	post treatment mbi18	post treatment mbi19
1	NURES1	1	43187	40	16	2	2	17	6	6	6	3	3	5	5	6	2	3	4	0	5	6	1	6	2	0	3	6	4	6	6	5	4	5	1	5	5	3	4	1	5	2	2	5	1	5	4	4	5
2	NURES2	1	43187	37	16	3	2	16	3	1	1	1	2	1	2	2	1	0	1	5	2	1	5	2	1	2	1	4	2	1	5	1	2	6	1	1	2	2	5	0	0	5	2	1	1	3	5	4	2
3	NURES3	1	43187	39	16	2	2	19	2	6	6	3	6	6	4	3	3	0	5	0	4	6	3	6	1	1	2	5	3	3	3	3	3	5	1	4	5	2	6	0	1	3	2	5	1	4	5	5	5
4	NURES4	1	43187	49	16	2	3	30	3	6	6	5	5	6	3	6	2	6	6	0	6	6	4	6	0	0	2	6	0	6	5	5	4	4	1	5	5	4	4	3	3	1	3	4	1	3	5	4	5
5	NURES5	1	43187	38	15	2	2	16	6	5	6	0	6	6	5	5	0	5	6	0	5	5	6	5	0	0	0	6	0	1	5	4	4	3	1	4	2	5	2	1	2	2	4	5	2	4	2	3	3
6	NURES6	1	43187	49	16	2	2	30	6	6	6	0	6	6	6	6	0	1	1	2	0	6	1	2	1	2	6	6	1	6	5	4	4	3	2	6	3	4	4	2	3	4	1	5	1	4	4	3	4
7	NURES7	1	43187	39	16	2	2	20	4	1	1	3	1	1	2	1	1	0	0	0	0	1	1	1	2	2	4	1	2	0	4	2	1	5	1	1	5	1	3	1	1	1	0	1	0	1	5	5	5
8	NURES8	1	43187	51	16	2	2	32	4	5	4	2	2	6	4	5	2	3	4	2	4	4	4	3	2	2	2	5	4	4	6	5	5	4	4	5	3	5	3	3	3	4	1	5	2	2	4	3	5
9	NURES9	1	43187	47	16	2	2	28	5	5	6	3	4	4	5	5	6	3	4	2	5	4	4	3	1	1	1	5	3	1	3	4	5	2	1	4	3	3	3	0	0	4	3	3	0	2	4	4	4
10	NURES10	1	43187	48	15	2	2	29	4	6	6	0	2	6	6	6	0	3	6	6	6	6	6	0	6	6	0	6	3	0	6	5	5	4	0	4	5	4	1	0	0	4	3	4	0	1	4	3	4
11	NURES11	1	43187	34	16	2	2	10	4	3	5	5	4	3	3	4	3	3	4	3	5	6	1	5	2	3	0	0	1	0	5	6	5	4	4	6	2	5	3	4	3	4	3	4	1	4	2	4	4
12	NURES12	1	43187	39	16	2	2	20	3	4	6	5	1	6	4	6	3	1	2	2	4	6	3	5	0	1	1	6	4	2	5	4	4	3	1	3	2	4	4	1	3	2	3	3	0	3	4	4	3
13	NURES13	1	43187	37	16	2	2	16	6	6	6	3	3	5	5	6	2	3	4	0	5	6	1	6	2	0	3	6	4	6	5	5	5	5	5	3	2	4	3	2	1	1	3	5	0	3	4	3	5
14	NURES14	1	43187	46	16	2	2	26	6	5	4	6	2	3	6	3	6	4	0	6	1	4	0	4	5	4	5	1	6	1	6	5	5	4	2	4	5	5	5	2	4	6	1	4	2	5	5	4	4
15	NURES15	1	43187	48	16	1	2	31	4	4	3	3	3	4	3	3	3	3	3	3	3	4	2	3	3	3	3	3	3	3	4	4	4	5	2	1	3	3	3	1	0	2	1	4	0	1	5	3	4
16	NURES16	1	44271	39	16	2	2	30	6	5	4	6	2	3	6	3	6	4	0	6	1	4	0	4	5	4	5	1	6	1
17	NURES17	1	44271	37	16	2	2	16	4	4	3	3	3	4	3	3	3	3	3	3	3	4	2	3	3	3	3	3	3	3
18	NURES18	1	44271	38	16	2	2	19	5	2	2	6	1	4	4	4	5	0	1	5	1	2	1	2	4	5	5	1	5	4
19	NURES19	1	44072	59	16	2	3	38	6	3	2	6	1	1	6	1	5	1	1	5	1	1	1	0	6	4	6	1	5	1	3	2	1	5	1	2	5	2	4	1	1	4	2	2	1	2	5	4	4
20	NURES20	1	44072	55	16	2	3	33	5	4	5	6	0	1	5	3	6	0	0	6	1	5	0	0	5	6	6	3	5	1	5	4	3	4	0	1	5	4	6	1	0	4	1	4	0	0	4	6	5
21	NURES21	1	44072	48	16	2	2	29	5	2	3	6	0	2	5	3	1	0	0	4	2	2	1	2	4	5	6	2	5	0	5	3	3	5	1	1	5	1	1	0	0	3	1	1	0	2	4	5	5
22	NURES22	1	44072	45	16	2	2	26	6	6	0	5	0	6	5	1	6	0	0	6	0	1	0	0	5	4	4	0	6	0	6	3	1	6	0	2	5	2	5	0	0	4	1	1	3	2	5	2	4
23	NURES23	1	44072	49	15	2	2	29	6	4	4	5	0	3	3	3	5	0	0	2	0	2	0	0	2	1	2	0	4	2	4	3	3	4	1	2	4	2	3	3	1	2	1	2	1	1	4	4	4
24	NURES24	1	44072	48	16	2	2	29	4	5	6	4	1	5	4	4	2	1	1	1	3	5	1	3	2	2	3	5	3	3	5	5	5	6	6	3	4	3	3	0	0	1	1	3	1	2	1	6	6
25	NURES25	1	44072	53	15	2	2	32	5	4	5	6	0	4	5	3	4	0	0	2	0	5	3	4	4	3	4	4	5	0	5	5	4	4	1	4	4	5	4	1	1	1	1	4	1	3	4	4	4
26	NURES26	1	44072	49	16	2	2	31	5	5	3	5	2	5	3	4	4	1	1	3	3	4	2	3	2	2	3	4	3	3	5	5	4	4	1	4	3	4	4	0	0	2	2	4	2	2	2	3	4
27	NURES27	1	44072	48	16	2	2	29	6	5	1	6	1	5	4	4	6	0	0	5	1	3	3	3	4	6	5	1	4	2	4	2	1	5	0	2	5	4	4	0	0	5	1	3	0	1	4	5	5
28	NURES28	1	44072	48	15	2	2	29	6	5	6	6	0	5	4	3	5	0	0	1	3	5	0	0	1	2	4	3	4	3	4	4	4	5	1	3	1	2	4	0	0	1	2	3	1	1	4	4	4
29	NURES29	1	44072	49	15	2	2	30	4	1	1	6	0	6	5	5	6	0	0	4	3	1	0	1	5	5	6	1	5		6	1	2	5	2	5	5	3	6	1	0	5	0	2	1	1	3	5	6
30	NURES30	1	44072	53	16	2	2	31	5	5	4	4	3	6	4	4	4	2	2	1	2	4	1	4	4	4	4	4	4	1	5	4	3	5	1	3	5	2	4	1	1	2	1	2	1	2	5	2	5
31	NURES31	1	44072	47	16	2	2	29	6	6	1	5	1	5	5	3	6	0	0	4	1	5	1	0	1	1	0	1	5	1	5	5	1	4	2	3	3	1	1	0	1	4	3	3	1	2	4	5	4
32	NURES32	1	44072	54	15	2	2	32	6	5	0	6	0	3	5	0	3	0	0	6	1	3	6	0	3	5	4	0	6	0	6	5	1	6	0	4	5	1	6	0	6	4	1	5	3	1	3	6	3
33	NURES33	1	44072	49	15	2	2	31	4	2	2	3	0	3	3	2	4	0	0	5	1	2	3	2	2	3	2	3	5	0	6	2	2	6	0	4	4	2	3	0	0	4	2	2	0	2	3	3	3
34	NURES34	1	44072	54	16	2	2	34	5	3	2	3	2	3	4	2	2	2	2	2	1	3	2	3	3	2	3	1	3	1	5	4	4	5	2	4	4	4	3	0	0	2	2	5	1	2	3	4	3
35	NURES35	1	44072	57	16	2	3	34	6	4	2	4	1	3	5	2	6	0	0	4	1	3	1	1	4	4	4	1	4	1	5	5	4	4	2	5	4	3	5	0	0	4	1	3	0	3	4	3	3
36	NURES36	1	44072	54	16	3	2	34	6	4	2	4	1	3	5	1	6	1	0	4	1	3	0	1	4	4	4	1	4	1	6	5	3	5	2	4	4	2	3	2	2	4	2	3	2	3	3	5	4
37	NURES37	1	44072	54	15	2	2	32	5	3	2	3	1	4	4	3	3	0	0	5	0	6	0	5	2	1	3	2	1	1
38	NURES38	1	44072	57	16	2	3	37	5	5	5	4	1	4	4	3	5	1	2	3	2	4	2	3	4	2	4	1	3	2
39	NURES39	1	44072	55	16	2	3	33	5	4	4	4	1	3	4	3	3	1	1	3	4	5	1	4	5	4	4	2	3	2
40	NURES40	1	44072	50		2	2	30	6	2	1	4	0	3	5	2	6	0	0	5	0	3	3	1	4	5	5	0	5	1
C1	NURES41	2	43187	38	14	2	2	17	5	6	6	3	3	5	5	6	2	3	4	0	5	6	1	6	2	0	3	6	4	6
C2	NURES42	2	43187	36	15	3	2	16	3	1	1	1	2	1	2	2	1	0	1	5	2	1	5	2	1	2	1	4	2	1
C3	NURES43	2	43187	40	17	2	2	19	2	6	6	3	6	6	4	3	3	5	5	0	4	6	3	6	1	1	2	5	3	3
C4	NURES44	2	43187	45	16	2	3	30	3	6	6	5	5	6	3	6	2	6	6	0	6	6	4	6	0	0	2	6	0	6
C5	NURES45	2	43187	36	13	2	2	16	6	6	6	0	6	6	6	6	0	5	6	0	6	6	6	6	0	0	0	6	0	1
C6	NURES46	2	43187	46	14	2	2	30	6	6	6	0	6	6	6	6	0	1	1	2	0	6	1	2	1	2	6	6	1	6
C7	NURES47	2	43187	39	16	2	2	20	4	1	1	3	1	1	2	1	1	0	0	0	0	1	1	1	2	2	4	1	2	0
C8	NURES48	2	43187	47	12	2	2	32	4	5	4	2	2	6	4	5	2	3	4	2	4	4	4	3	2	2	2	5	4	4
C9	NURES49	2	43187	49	17	2	2	28	5	5	6	3	4	4	5	5	6	3	4	2	5	4	4	3	1	1	1	5	3	1
C10	NURES50	2	43187	46	13	2	1	29	4	6	6	0	2	6	6	6	0	3	6	6	6	6	6	0	6	6	0	6	3	0
C11	NURES51	2	43187	35	16	2	2	10	4	3	5	5	4	3	3	4	3	3	4	3	5	6	1	5	2	3	0	0	1	0
C12	NURES52	2	43187	36	16	2	2	20	3	4	6	5	1	6	4	6	3	1	2	2	4	6	3	5	0	1	1	6	4	2
C13	NURES53	2	43187	35	16	2	2	16	6	6	6	3	3	5	5	6	2	3	4	0	5	6	1	6	2	0	3	6	4	6
C14	NURES54	2	43187	44	16	2	1	26	6	5	4	6	2	3	6	3	6	4	0	6	1	4	0	4	5	4	5	1	6	1
C15	NURES55	2	43187	45	16	1	2	31	4	4	3	3	3	4	3	3	3	3	3	3	3	4	2	3	3	3	3	3	3	3
C16	NURES56	2	44271	41	16	2	2	30	6	5	4	6	2	3	6	3	6	4	0	6	1	4	0	4	5	4	5	1	6	1
C17	NURES57	2	44271	35	14	2	2	15	4	4	3	3	3	4	3	3	3	3	3	3	3	4	2	3	3	3	3	3	3	3
C18	NURES58	2	44271	35	13	2	2	19	5	2	2	6	1	4	4	4	5	0	1	5	1	2	1	2	4	5	5	1	5	4
C19	NURES59	2	44072	55	16	2	3	38	6	3	2	6	1	1	6	1	5	1	1	5	1	1	1	0	6	4	6	1	5	1
C20	NURES60	2	44072	55	16	2	3	31	5	4	5	6	0	1	5	3	6	0	0	6	1	5	0	0	5	6	6	3	5	1
C21	NURES61	2	44072	48	16	2	2	29	5	2	2	6	0	1	5	0	1	0	0	4	1	1	1	0	4	5	6	0	5	0
C22	NURES62	2	44072	45	16	2	2	26	6	6	0	5	0	6	5	1	6	0	0	6	0	1	0	0	3	4	4	0	6	0
C23	NURES63	2	44072	49	15	2	2	29	6	4	4	5	0	3	3	3	5	0	0	2	0	2	0	0	2	1	2	0	4	2
C24	NURES64	2	44072	48	16	2	1	29	4	5	6	4	1	5	4	4	2	1	1	1	3	5	1	3	2	2	3	5	3	3
C25	NURES65	2	44072	53	15	2	2	31	5	4	5	6	0	4	5	3	4	0	0	2	0	5	3	4	4	3	4	4	5	0
C26	NURES66	2	44072	49	16	2	2	31	5	5	3	5	2	5	3	4	4	1	1	3	3	4	2	3	2	2	3	4	3	3
C27	NURES67	2	44072	48	16	2	2	29	6	5	1	6	1	5	4	4	6	0	0	5	1	3	3	3	4	6	5	1	4	2
C28	NURES68	2	44072	48	15	2	2	29	6	5	6	6	0	5	4	3	5	0	0	1	3	5	0	0	1	2	4	3	4	3
C29	NURES69	2	44072	49	15	2	1	30	4	1	1	6	0	6	5	5	6	0	0	4	3	1	0	1	5	5	6	1	3	4
C30	NURES70	2	44072	53	16	2	2	31	5	5	4	4	3	6	4	4	4	2	2	1	2	4	1	4	4	4	4	4	4	1
C31	NURES71	2	44072	47	16	2	2	29	6	6	1	5	1	5	5	3	6	0	0	4	1	5	1	0	1	1	0	1	5	1
C32	NURES72	2	44072	54	15	2	2	31	6	5	0	6	0	3	5	0	3	0	0	6	1	3	6	0	3	5	4	0	6	0
C33	NURES73	2	44072	49	15	2	2	30	4	2	2	3	0	3	3	2	4	0	0	5	1	2	3	2	2	3	2	1	5	0
C34	NURES74	2	44072	54	16	2	2	32	5	3	2	3	2	3	4	2	2	2	2	2	1	3	2	3	3	2	3	1	3	1
C35	NURES75	2	44072	57	16	2	3	33	6	4	2	4	1	3	5	2	6	0	0	4	1	3	1	1	4	4	4	1	4	1
C36	NURES76	2	44072	54	16	3	2	33	6	4	2	4	1	3	5	1	6	1	0	4	1	3	0	1	4	4	4	1	4	1
C37	NURES77	2	44072	54	15	2	2	31	5	3	2	3	1	4	4	3	3	0	0	5	0	6	0	5	2	1	3	2	1	1
C38	NURES78	2	44072	57	16	2	3	35	5	5	5	4	1	4	4	3	5	1	2	3	2	4	2	3	4	2	4	1	3	2
C39	NURES79	2	44072	55	16	2	3	31	5	4	4	4	1	3	4	3	3	1	1	3	4	5	1	4	5	4	4	2	3	2
C40	NURES80	2	44072	51	15	2	2	27	4	4	3	5	2	3	5	3	3	2	1	2	3	5	2	4	5	4	4	3	3	2
[truncated: 85 more columns]
